# Supplementary material for: Efficacy and safety of immunotherapy for head and neck squamous cell carcinoma: a meta-analysis of randomized clinical trials
Source: Front Oncol. 2025 Jan 9;14:1489451. doi: 10.3389/fonc.2024.1489451 (PMC11755100; doi:10.3389/fonc.2024.1489451)
Supplement: Supplementary file 5 [file Table2.xlsx]

## Sheet: Sheet2
full article					phase	patients	I	C	outcome	follow-up
	exclude	1		keynote-012	1b	R/M	pembrolizumab
	exclude	2		checkmate 141	3	R/M	nivolumab	investigator's choice(methotrexate, docetaxel, cetuximab)	QOL
	exclude	3		checkmate 141	3	R/M	nivolumab	investigator's choice(methotrexate, docetaxel, cetuximab)					subanalysis of Asian patients vs the global population in checkmate 141
		4		checkmate 141	3	R/M	nivolumab	investigator's choice(methotrexate, docetaxel, cetuximab)	OS	24-m
	exclude	5		checkmate 141						1-y
	exclude	6		keynote-048	3	R/M	pembrolizumab	cetuximab with chemotherapy (platinum and 5-fluorouracil)	OS
		7		keynote-040	3	R/M	pembrolizumab	methotrexate, docetaxel, cetuximab	OS
	exclude	8		checkmate 141									nivolumab prior cetuximab use
	exclude	9		checkmate 141									subgroup analysis
	exclude	10		checkmate 141									by age
	exclude	11		JAVELIN	3	LA	avelumab						protocol
		12		EAGLE	3	R/M	durvalumab with or without tremelimumab	Soc	OS
		13		keynote-412	3	LA	pembrolizumab with CRT	placebo with CRT					protocol
		14			2	R/M HNSCC and SGC	pembrolizumab		ORR,OS,PFS
		15			2	OSCC	nivolumab or plus ipilimumab		OR,PFS
	exclude	16		checkmate 141	3								2-y Asian
		17			3	LA	nivolumab or plus ipilimumab	Soc	DFS, LRC,OS				protocol
		18			3	LA	avelumab plus CRT	placebo with CRT	PFS
	exclude	19			2	M	nivolumab with SBRT	nivolumab	ORR,PFS
	exclude	20		keynote-590	3	oesophageal
	exclude	21		keynote-048									subgroup
		22			1	LA/M NSCLC and R/M HNSCC	buddigalimab		ORR,PFS
	exclude	23			2	R/M HNSCC	pembrolizumab with acalabrutinib	pembrolizumab	ORR,PFS,OS
		24		checkmate 651		R/M	nivolumab plus ipilimumab	EXTREME	OS,PFS,ORR
		25		keynote-048	3	R/M	pembrolizumab with or without chemotherapy	cetuximab-chemotherapy	PFS				update
		26			3		TMC-I	TMC	OS				low-dose nivolumab
		27		KRSTREL	3	R/M	durvalumab with or without tremelimumab	EXTREME	OS
		28			2	LA	pembrolizumab concurrent with radiotherapy (with RT)	cetuximab concurrent with radiotherapy

## Sheet: Sheet3
full article					phase	patients	I	C	outcome	follow-up
		4		checkmate 141	3	R/M	nivolumab	investigator's choice(methotrexate, docetaxel, cetuximab)	OS	24-m
		7		keynote-040	3	R/M	pembrolizumab	methotrexate, docetaxel, cetuximab	OS
		12		EAGLE	3	R/M	durvalumab with or without tremelimumab	Soc	OS
	protocol	13		keynote-412	3	LA	pembrolizumab with CRT	placebo with CRT
	non RCT	14			2	R/M HNSCC and SGC	pembrolizumab		ORR,OS,PFS
		15			2	OSCC	nivolumab or plus ipilimumab	nivolumab	OR,PFS
	protocol	17			3	LA	nivolumab or plus ipilimumab	Soc	DFS, LRC,OS
		18			3	LA	avelumab plus CRT	placebo with CRT	PFS
	non RCT	22			1	LA/M NSCLC and R/M HNSCC	buddigalimab		ORR,PFS
		24		checkmate 651		R/M	nivolumab plus ipilimumab	EXTREME	OS,PFS,ORR
		25		keynote-048	3	R/M	pembrolizumab with or without chemotherapy	cetuximab-chemotherapy	PFS				update
	low-dose	26			3		TMC-I	TMC	OS				low-dose nivolumab
		27		KRSTREL	3	R/M	durvalumab with or without tremelimumab	EXTREME	OS
		28			2	LA	pembrolizumab concurrent with radiotherapy (with RT)	cetuximab concurrent with radiotherapy

## Sheet: Sheet4
full article					phase	patients	I	C	outcome	follow-up
		4		checkmate 141	3	R/M	nivolumab	investigator's choice(methotrexate, docetaxel, cetuximab)	OS	24-m
		7		keynote-040	3	R/M	pembrolizumab	methotrexate, docetaxel, cetuximab	OS
		12		EAGLE	3	R/M	durvalumab with or without tremelimumab	Soc	OS
		14			2	R/M HNSCC and SGC	pembrolizumab		ORR,OS,PFS
		15			2	OSCC	nivolumab or plus ipilimumab		OR,PFS
		22			1	LA/M NSCLC and R/M HNSCC	buddigalimab		ORR,PFS
		24		checkmate 651		R/M	nivolumab plus ipilimumab	EXTREME	OS,PFS,ORR
		25		keynote-048	3	R/M	pembrolizumab with or without chemotherapy	cetuximab-chemotherapy	PFS				update
		27		KRSTREL	3	R/M	durvalumab with or without tremelimumab	EXTREME	OS

## Sheet: Sheet1
			ITT						OS		PFS				ORR(%, 95%CI)			DoR		>G3 TRAEs
		identifier	all	I	C	intervention	comparison	follow-up	HR	95% CI	I (median month)	C	HR	95% CI	I	C	OR (95% CI)	I	C	I	C
cohen,2019	7	NCT02252042	495	247	248	Pembrolizumab	Soc (methotrexate, docetaxel, or cetuximab)	median 7.5m	0.8	0.65-0.98			0.96	0.79-1.16						33 (13%)	85 (36%)	hypothyroidism,fatigue
ferris, 2018	4	NCT02105636	361	240	121	nivolumab (3 mg/kg every 2 weeks)	investigator's choice (IC)	24.2m minimum	0.68	0.54-0.86			0.87	0.68-1.11	13.3 (9.3-18.3)	5.8 (2.4-11.6)				36 (15.3%)	41 (36.9%)
ferris ,2020	12	NCT02369874	736	240;247	249	durvalumab; durvalumab+tremelimumab	Soc (cetuximab, a taxane, methotrexate or a fluoropyrimidine)	median 7.3m,6.3m, 7.8m	0.88; 1.04	0.72-1.08; 0.85-1.26			1.02; 1.09	0.84-1.25; 0.90-1.33	17.9 (13.3-23.4); 18.2 (13.6-23.6)	17.3 (12.8-22.5)		12.9 (6.9-21.0); 7.4 (3.6-14.8)	3.7 (2.0-4.2)	24 (10.1%); 40 (16.3%)	58 (24.2%)
haddad,2023	24	NCT02741570	947	472	475	nivolumab + ipilimumab	EXTREME	median 13.9m; 13.5m	0.94	0.79-1.11			1.41	1.21-1.65				16.6m	5.9	132 (28.2)	312 (70.7)	rash
harrington,2023	25	NCT02358031	882	301; 281	300	Pembrolizumab; with chemotherapy	cetuximab+chemotherapy	48m	0.81; 0.71	0.68-0.97; 0.59-0.85			0.88; 0.73	0.74-1.04; 0.61-0.88	16.9; 36.3	36; 36.3		23.4m; 6.7m	4.5m; 4.3m	51 (17.0%); 198 (71.7%)	199 (69.3%)
Lee,2021	18	NCT02952586	692	348	344	avelumab+CRT	CRT	median 16.7m; 16.8m	1.31	0.93-1.85			1.21	0.93-1.57	74% (69-79)	75% (70-79)	0.95 (0.66-1.35)			279 (80%)	255 (74%)	neutropenia
Psyrri,2023	27	NCT02551159	823	204; 413	206	durvalumab; durvalumab+tremelimumab	EXTREME	24m	1.03; 1.04	0.83-1.27; 0.87-1.25	2.8m(2.0-2.8); 2.8m(2.6-2.9)	5.4m (4.4-5.7)								18 (8.9%); 78 (19.1%)	104 (53.1%)
Tao,2023	28	NCT02707588	131	66	65	pembrolizumab+RT	cetuximab+RT	median 25.8m	0.73	0.42-1.26			0.73	0.46-1.16						49 (74%)	60 (92%)
		IC : methotrexate 40–60 mg/m2 weekly, docetaxel
		30–40 mg/m2 weekly, or cetuximab 400 mg/m2 once, then 250 mg/m2
		weekly		DoR : duration of response
				CRT: chemoradiotherapy

## Sheet: Sheet6
table 2
								heterogeneity
			outcomes	number of studies	number of patients	effect estimate(95% CI)	p-value	I-square	p-value
			OS	8	4126	0.77-0.98	0.02	0.52	0.04
			PFS	8	4126	0.85-1.37	0.52	0.9	<0.01
			ORR	5	2558	0.34-1.41	0.31	0.92	<0.01
			DoR	3	2037	0.29-0.38	<0.01	0.51	0.13
			TRAEs	8	4131	0.17-0.73	<0.01	0.95	<0.01

## Sheet: Sheet5
supplement table 1 :similar prior meta-analysis
						outcomes
identifier	author, year	title	indluded studies	patients	patients number	OS (HR, 95% CI)	PFS (HR, 95% CI)	ORR (OR, 95% CI)	>3G TRAEs (OR, 95% CI)
	alberto Paderno,2024	The predictive role of PD-L1 in head and neck cancer: A systematic review and meta-analysis	7	R/M HNSCC	4477	0.80 (0.70, 0.92)	1.04 (0.83,1.30)	NA	NA
CRD42024553753	Liu, C, 2024	Evaluating the efficacy and safety of different neoadjuvant immunotherapy combinations in locally advanced HNSCC: a systematic review and meta-analysis	32	LA-HNSCC	1943	NA	NA	0.67 (0.57, 0.78)	0.35 (0.20, 0.50)
	Han, X, 2023	Durvalumab with or without tremelimumab for patients with recurrent or metastatic squamous cell carcinoma of the head and neck: a systematic review and meta-analysis	3	R/M HNSCC	1298	NA	NA	1.15 (0.85, 1.56)	1.93 (1.36, 2.73)
	Chen, L, 2023	Combination therapy with immune checkpoint inhibitors in recurrent or metastatic squamous cell carcinoma of the head and neck: A meta-analysis	5	R/M HNSCC	2576	0.73 (0.62, 0.87)	0.65 (0.43, 0.99)	1.10 (1.01, 1.19)	0.79 (0.56, 1.11)
	Zhang, S, 2022	Efficacy of cetuximab plus PD-1 inhibitor differs by HPV status in head and neck squamous cell carcinoma: a systematic review and meta-analysis	7	R/M HNSCC	802	1.37 (0.80, 2.36)	NA	1.19 (0.51, 2.74)	NA
				NA, not available
